# Supplementary material for: Assessment of the potential for genomic selection to improve resistance to fusarium stalk rot in maize
Source: Front Plant Sci. 2025 Sep 23;16:1631408. doi: 10.3389/fpls.2025.1631408 (PMC12500717; doi:10.3389/fpls.2025.1631408)
Supplement: Supplementary file 1 [file DataSheet1.xlsx]

## Sheet: Sheet1
BLUEs	BLUPs
4.29	4.18518
4.69	4.57073		0.906696
5.48	5.31906
4.29	4.15628
4.16	4.02015
5.46	5.25259
3.99	3.94852
3.72	3.63746
4.55	4.38454
4.5	4.36878
7.82	7.75404
4.94	4.71961
4.89	4.66961
4.39	4.26206
4.11	4.00184
4.15	4.04351
4.37	4.23962
4.4	4.30784
4.36	4.05615
5.54	5.2689
4.86	4.68795
3.93	3.95212
5.13	4.5895
3.69	3.64296
4.24	4.13518
4.38	4.26737
5.89	5.13038
5.77	5.02183
4.52	4.50951
5.82	4.35922
6.05	6.91047
4.07	4.15946
3.68	4.10184
4.23	4.32018
4.69	4.73962
5.39	3.91404
5.09	3.98776
6.73	6.94255
4.13	4.22018
4.07	4.15351
4.86	4.88739
4.31	4.37206
3.93	4.02907
4.43	4.10332
4.26	4.31443
3.99	4.08888
3.72	3.83079
4.48	4.4835
4.24	4.31487
4.34	4.3735
4.58	4.61061
4.08	4.17837
4.33	4.09101
5.21	5.15
4.76	4.49706
4.56	4.29128
4.87	4.50728
4.61	4.26929
4.85	4.49962
4.35	4.04869
4.83	4.45684
5.35	5.4
5.57	5.19335
5.26	5.20256
4.6	4.25833
6.11	6.12
5.51	5.5
5.06	5.1689
4.61	4.24708
5.41	5.5
4.46	4.14309
5.14	5.2
4.41	4.07529
4.81	4.43883
6.01	5.99586
5.06	5.15
5.16	4.75017
4.24	3.92434
4.08	4.15351
4.69	4.71562
4.27	4.30217
5.64	4.86027
4.23	4.36746
4.2	4.69101
5	5.09573
4.42	4.51239
4.64	4.67683
3.85	3.99195
5.68	5.75888
5.02	5.08928
4.51	4.58944
4.59	4.71986
4.8	4.88655
4.29	4.41628
4.58	4.70455
4.01	4.16412
4.86	4.92795
4.95	5.00158
5.02	5.39211
4.05	4.2051
4.71	4.04399
5.36	5.04901
4.32	4.43733
3.84	4.03371
4.45	4.64161
5.43	5.47572
5.13	4.5235
4.73	4.88228
6	6.10172
4.07	4.24105
4.5	3.52814
3.65	3.80795
5.19	3.79993
5.14	5.21888
4.18	4.30128
4.52	4.61525
4.27	4.37562
6.55789	6.56987
4.43	4.52239
3.39	3.60046
4.18	4.30128
3.79	3.96702
4.38	4.56162
4.57	4.34795
4.13	4.31462
5.34	4.28882
4.59	4.6835
4.26	4.41018
3.88	4.03018
4.54	4.28555
5.21	4.95117
3.97	3.85074
4.24	4.08573
4.06	3.91673
4.75	4.55562
4.94	4.27556
4.18	4.00628
4.64	4.43211
4.29	4.12611
4.25	4.10661
4.17	4.0074
4.71	4.55049
4.5	4.53388
4.35	4.20184
4.43	4.24184
6.57	6.3085
5.26	5.08962
4.48	4.30051
4.12	4.02296
4.43	4.28518
4.81	4.52999
4.76	4.56073
4.31	4.14573
5.18	4.97739
4.35	4.20184
4.27	4.24287
4.78	5.16424
4.02	4.19757
5.57	5.25
5.35	5.205
4.49	4.10184
4.62	4.48473
3.49	3.68111
3.32	3.53463
4.4	3.79272
4.29	4.42492
5.04	5.12761
5.07	5.16906
3.99	4.14351
4.52	4.61906
4.06	4.18406
3.67	3.85395
3.82	3.97684
4.68	4.72239
3.98	4.12311
3.84	3.97254
4.22	4.6748
6.04	6.38
5.3	5.29239
3.5	3.68683
3.82	3.97684
4.82	4.91906
3.93	4.1199
3.54	3.78673
3.99	4.16327
4.3	4.15462
7.17	7.11423
3.72	3.92496
4.15	4.34673
8	8.18985
4.13	4.31018
3.9	4.02462
4.65	4.81527
4.05	4.15027
4.04	4.13462
5.41	5.15
4.65	4.82795
4.7	4.5
4.2	4.27573
4.92	4.98073
4.15	4.27065
4.49	4.58777
4.09	4.20195
4.26	4.38018
3.79	3.91351
4.11	4.21123
4.18	4.28222
3.85	4.01222
4.08	3.88851
4.76	3.41905
4.84	4.19201
4.14	3.94476
5.79	5.75752
4.46	4.48712
4.77	4.4085
4.27	4.29962
4.32	4.35879
5.16	5
4.26	4.26562
4.1	4.17508
4.33	4.3517
4.14	4.19518
4.77	5.02
5.73	5.89789
4.16	4.21184
4.86	4.84528
4.2	4.25559
3.93	4.02683
3.97	4.05185
4.77	4.75055
3.45	3.95797
4.32	4.32684
4.46	4.49484
4.49	4.49156
3.93	4.16184
5.43	5.42256
3.54	3.70879
5.39	4.32706
5.03	5.03128
4.88	4.91595
5.68	5.63029
7	7.1102
5.88	5.9
4.45	4.4595
5.26	4.16867
4.13	4.22883
5.58	5.5684
5.43	6.04016
4.72	4.75236
4.59	4.63306
5.96	6.54379
5.13	5.13128
4.64	4.647
4.3	4.39516
4.02	4.13018
4.55	4.60215
4.15	4.24889
4.5	4.53292
4.72	4.76295
4.45	4.49417
5.03	4.20554
5.67	5.47349
4.33	4.45426
4.33	4.42906
3.93	4.14092
5.29	5.00618
5.08	5.14022
4.52	4.65012
5.02	5.10709
4.13	4.28684
4.07	4.22018
4.77	4.83928
4.55	4.6109
3.95	4.12925
4.12	4.25555
4.03	4.14509
5.78	5.7621
4.33	4.45378
4.23	4.38684
4.43	4.55217
4.84	4.87445
4.12	4.27018
4.54	4.63858
3.99	4.14081
4.22	4.35573
4.49	4.54381
4.12	4.49795
4.47	4.78541
6.18	6.19405
3.92	4.10462
5.63	4.61865
7.46	7.42071
4.35	4.53518
4.29	4.45944
4.1	4.28518
4.31	4.43699
4.74	4.10423
4.12	4.28706
3.59	3.80216
4.55	4.64651
4.25	4.3791
3.91	4.08025
5.25	5.3
5.12	5.10145
4.73	4.83817
5	4.43962
6.32	6.3
5.68	5.9712
5.33	4.76237
4.08	4.13978
3.89	4.14827
3.89	4.05282
3.99	4.03518
4.4	4.45073
4.46	4.56506
5.31	5.55406
4.09	4.1979
4.07	4.17518
4.04	4.14184
5.01	5.01729
4.2	4.27724
4.99	4.97628
3.98	4.10161
5.02	5.00753
4.15	4.24406
4.9	5.1
4.27	4.3308
4.39	4.41961
3.95	4.07036
3.65	3.81629
4.2	4.30666
4.44	4.54684
4.27	4.31382
5.4	5.37424
3.89	4.00867
3.92	4.05407
