# Supplementary material for: Assessment of the potential for genomic selection to improve resistance to fusarium stalk rot in maize
Source: Front Plant Sci. 2025 Sep 23;16:1631408. doi: 10.3389/fpls.2025.1631408 (PMC12500717; doi:10.3389/fpls.2025.1631408)
Supplement: Supplementary file 2 [file DataSheet2.xlsx]

## Sheet: Sheet1
BLUEs	BLUPs
4.84	4.84
4.73	4.73		0.949314
4.28	4.28
4.35	4.35
4.22	4.22
4.22	4.22
3.81	3.81
3.82	3.82
4.21	4.21
4.38	4.38
4.22	4.22
3.72	3.72
3.77	3.77
4.9	4.9
3.85	3.85
4.69	4.69
3.66	3.66
4.43	4.43
4.44	4.44
4.32	4.32
4.94	4.94
3.72	3.69
3.97	3.97
4.19	4.19
4.09	6
6.01	6.01
4.79	4.79
4.45	4.45
4.97	4.97
5.24	5.24
4.98	4.98
4.21	4.21
4.62	4.62
4.15	4.15
4.42	4.42
4.33	4.33
4.63	4.63
4.2	4.2
3.45	3.45
4.05	4.05
4.8	4.75
4.75	4.7
4.09	4.09
4	4
4.07	4.07
4.01	4.01
5.09	5.09
5.05	5.05
3.92	3.92
4.3	4.3
4	4
4.55	4.55
5.42	5.42
4.22	4.22
4.17	4.17
4.95	4.95
3.88	3.88
3.67	3.67
4.18	4.18
4.17	4.17
5.38	5.38
4.43	4.43
4.43	4.43
4	4
4.02	4.02
4.96	4.96
4.79	5
4	4
4.04	4.04
3.96	3.96
4.37	4.37
4	4
3.58	3.58
4.03	4.03
4.56	4.56
3.86	3.86
4.33	4.33
5.79	5.79
4.21	4.21
6.26	7
4.23	4.23
4.13	4.13
4.74	4.74
4.16	4.16
4.55	4.72
3.79	3.96
3.92	3.92
3.79	3.79
6.04	6.04
4.1	4.1
5.41	5.41
4.42	4.42
3.87	5
3.96	3.96
4.19	4.19
4.29	4.29
4.54	4.54
5.04	5.04
4.77	4.77
4	2.79
4.65	4.65
3.79	3.79
3.79	3.79
3.83	3.83
4.53	4.53
4.99	4.79
4.12	3.92
4.49	4.49
4.02	4.02
4.56	4.56
4.24	4.24
3.56	3.56
6.26	6.26
3.91	3.91
4.19	4.19
4.09	4.09
3.99	3.99
6.62	5
4.62	4.62
4.1	4.1
4.6	4.6
4.49	4.49
3.01	2
3.99	2.15
4.71	4.71
4.22	4.22
4.5	4.42
4.08	3.99
3.31	3.23
3.78	3.78
4.08	4.08
4.97	4.97
3.12	3.12
4.08	4.08
4.25	4.25
4.83	4.83
4.33	4.33
4.58	4.58
4.08	4.08
3.9	3.9
6.13	6.01
3.83	3.83
4.77	5.29
4.27	4.27
4.4	4.4
4.5	4.5
4.66	4.66
4.13	4.14
4.25	4.27
3.56	3.58
3.48	3.5
5.26	5.18
4.06	4.08
5.14	5.14
4.06	4.06
4.23	4.23
4.81	4.81
4.97	4.97
4.06	4.06
4.13	4.13
3.99	3.99
5.06	5.06
4.34	4.34
4.44	4.44
4.56	4.56
4.19	4.19
4.11	4.11
3.9	3.9
4.44	4.46
4.72	4.74
4.04	4.06
4.23	4.23
6.35	6.35
4.33	4.33
4.24	4.24
4.1	4.1
4.37	4.37
4.71	4.71
4.12	4.12
4.61	4.61
5.09	5.09
4.87	4.87
4.12	4.12
3.84	3.84
4.62	4.62
4.21	4.21
4.15	4.15
3.62	3.62
4.7	4.7
3.87	3.89
4.02	4.04
4.31	4.33
3.67	3.69
4.02	4.02
3.52	3.52
4.02	4.02
4.3	4.3
4.39	4.39
3.9	3.9
4.35	4.35
4.12	4.12
3.9	3.9
4.51	4.51
4.56	4.56
4.48	4.48
4.15	4.15
4.07	4.07
4.35	4.35
4.02	4.02
4.44	4.44
3.8	3.77
4.2	4.16
4.27	4.24
4.8	4.77
4.8	4.77
4.22	4.18
4.14	4.1
4.35	4.32
4.47	4.47
4.18	4.18
4.89	4.89
4.25	4.25
4.33	4.33
4.05	4.05
4.78	4.78
4.47	4.47
4.17	4.17
5.59	5.59
4.38	4.38
5.26	5.26
5.05	5.05
6.15	6.22
4.59	4.66
4.37	4.44
3.98	4.05
5.98	6.05
3.98	3.98
3.98	3.98
4.28	4.28
4.23	4.23
4.15	4.15
4.03	4.03
4.48	4.48
4.73	4.73
4.31	4.31
5.23	5.23
4.43	4.43
5.08	5.08
3.73	3.73
4.11	4.11
6.15	6.15
8.48	8.48
4.7	4.73
5.95	5.98
4.32	4.36
3.72	3.72
4.15	4.15
5.45	5.45
6.45	6.45
4.45	4.45
5.28	5.28
4.78	4.78
7.53	7.53
4.38	4.38
4.28	4.28
4.03	4.03
6.43	6.43
7.36	7.36
4.28	4.28
5.36	5.36
4.4	4.4
3.7	3.7
3.95	3.95
4.37	4.37
3.53	3.53
5.78	5.78
4.43	4.43
4.45	4.45
4.86	4.86
4.48	4.48
