# Supplementary material for: Assessment of the potential for genomic selection to improve resistance to fusarium stalk rot in maize
Source: Front Plant Sci. 2025 Sep 23;16:1631408. doi: 10.3389/fpls.2025.1631408 (PMC12500717; doi:10.3389/fpls.2025.1631408)
Supplement: Supplementary file 3 [file DataSheet3.xlsx]

## Sheet: Sheet1
BLUP	BLUEs
3.9	3.9
4.24	4.24		0.920947
3.86	3.86
4.46	4.46
4.33	4.33
4	4
4	4
4.88	4.88
4.29	4.29
4.25	4.25
4.75	4.75
4.38	4.38
3.92	3.92
4.38	4.38
4.22	4.22
4.25	4.38
4.13	4.13
4.45	4.45
4.9	4.9
3.63	3.63
4.38	4.38
4.38	4.38
4.69	4.69
6.18	6.18
6.63	4
6.96	6.96
4.55	4.55
4.13	4.13
4.03	4.25
3.98	4.21
4.07	4.07
4	4
3.03	3.03
3.5	3.5
4.15	4.15
4.73	4.73
5.35	5.35
4.65	4.65
3.65	3.65
4.03	4.03
4.65	4.65
3.65	3.65
4.7	4.7
4.36	4.23
4.9	4.78
3.83	3.83
5.19	5.19
4.48	4.48
4.03	4.03
4.23	4.23
3.78	3.78
4.15	4.15
6.16	4.83
4.19	4.19
4.28	4.28
5.2	5.15
5.83	5.73
4.44	4.44
4.78	4.78
4.82	5.19
4.28	4.13
5.01	4.86
4.23	4.08
3.86	3.71
4.46	4.46
4.36	4.36
4.03	4.03
6.84	6.84
2.42	2.42
3.96	3.96
4.17	4.17
3.88	3.88
3.88	3.88
3.83	3.83
3.78	3.78
4.96	5.16
3.88	4.08
7.31	7.51
3.38	3.58
5.29	5.49
4.38	4.58
4.58	4.58
4.24	4.24
4.08	4.08
3.83	3.83
3.83	3.83
4.58	4.58
4.78	4.78
3.93	3.93
4.41	4.41
5.2	5.2
5.7	5.7
6.16	6.16
4.33	4.33

## Sheet: Sheet2
6678	3.9
6680	4.24
6681	3.86
6683	4.46
6685	4.33
6686	4
6687	4
6688	4.88
6690	4.29
6691	4.25
6692	4.75
6693	4.38
6695	3.92
6696	4.38
6697	4.22
6698	4.38
6699	4.13
6700	4.45
6702	4.9
6705	3.63
6706	4.38
6707	4.38
6710	4.69
6711	6.18
6718	6.63
6720	6.96
6721	4.55
6723	4.13
6724	4.25
6725	4.21
6726	4.07
6733	4
6735	3.03
6736	3.5
6737	4.15
6739	4.73
6740	5.35
6742	4.65
6743	3.65
6744	4.03
6745	4.65
6746	3.65
6749	4.7
6750	4.23
6751	4.78
6752	3.83
6754	5.19
6755	4.48
6756	4.03
6759	4.23
6760	3.78
6761	4.15
6762	4.83
6764	4.19
6765	4.28
6767	5.15
6768	5.73
6769	4.44
6770	4.78
6771	5.19
6772	4.13
6773	4.86
6774	4.08
6775	3.71
6776	4.46
6777	4.36
6779	4.03
6780	6.84
6781	2.42
6782	3.96
6784	4.17
6786	3.88
6787	3.88
6788	3.83
6789	3.78
6790	5.16
6792	4.08
6793	7.51
6796	3.58
6797	5.49
6798	4.58
6801	4.58
6803	4.24
6804	4.08
6806	3.83
6810	3.83
6811	4.58
6814	4.78
6817	3.93
6818	4.41
6819	5.2
6822	5.7
6825	6.16
6827	4.33
